# Supplementary material for: Genomic Analysis of the Suspicious SARS-CoV-2 Sequences in the Public Sequencing Database
Source: Microbiol Spectr. 2023 Jan 9;11(1):e03426-22. doi: 10.1128/spectrum.03426-22 (PMC9927258; doi:10.1128/spectrum.03426-22)
Supplement: Supplemental file 2 — Supplemental material. Download spectrum.03426-22-s0002.xlsx, XLSX file, 0.1 MB [file spectrum.03426-22-s0002.xlsx]

## Sheet: Table S1
Supplementary Table 1. The information of all sequencing data used in the study
The accession number	Collection date	Submission date
DRR249381	2014	2016
DRR249384	2014	2016
DRR250495	Unknown	2021
DRR250531	Unknown	2021
DRR250539	Unknown	2021
DRR250552	Unknown	2021
DRR250576	Unknown	2021
DRR250627	Unknown	2021
DRR250665	Unknown	2021
DRR254221	Unknown	2020
DRR255449	Unknown	2021
DRR277722	Unknown	2021
DRR277724	Unknown	2021
DRR277725	Unknown	2021
DRR286110	2019	2021
ERR1354020	2014	2016
ERR1354021	2014	2015
ERR1810062	Unknown	2017
ERR1810090	Unknown	2017
ERR1856832	Unknown	2017
ERR1856944	Unknown	2017
ERR4276486	Unknown	2020
ERR4276487	Unknown	2020
ERR4276488	Unknown	2020
ERR4276489	Unknown	2020
ERR4276490	Unknown	2020
ERR4276491	Unknown	2020
ERR4276492	Unknown	2020
ERR4276493	Unknown	2020
ERR4276494	Unknown	2020
ERR4276495	Unknown	2020
ERR4276496	Unknown	2020
ERR4276497	Unknown	2020
ERR4276498	Unknown	2020
ERR4276499	Unknown	2020
ERR4276500	Unknown	2020
ERR4276501	Unknown	2020
ERR4276502	Unknown	2020
ERR4276503	Unknown	2020
ERR4276504	Unknown	2020
ERR4276505	Unknown	2020
ERR4276506	Unknown	2020
ERR4276507	Unknown	2020
ERR4276508	Unknown	2020
ERR4276509	Unknown	2020
ERR4276510	Unknown	2020
ERR4276511	Unknown	2020
ERR4276512	Unknown	2020
ERR4276513	Unknown	2020
ERR4276514	Unknown	2020
ERR4276515	Unknown	2020
ERR4276516	Unknown	2020
ERR4276517	Unknown	2020
ERR4276518	Unknown	2020
ERR4276519	Unknown	2020
ERR4276520	Unknown	2020
ERR4276521	Unknown	2020
ERR4276522	Unknown	2020
ERR4276523	Unknown	2020
ERR4276524	Unknown	2020
ERR4276525	Unknown	2020
ERR4276526	Unknown	2020
ERR4276527	Unknown	2020
ERR4276528	Unknown	2020
ERR4276529	Unknown	2020
ERR4276530	Unknown	2020
ERR4276531	Unknown	2020
ERR4276532	Unknown	2020
ERR4276533	Unknown	2020
ERR4276534	Unknown	2020
ERR4276535	Unknown	2020
ERR4276536	Unknown	2020
ERR4276537	Unknown	2020
ERR4276538	Unknown	2020
ERR4276539	Unknown	2020
ERR4276540	Unknown	2020
ERR4276541	Unknown	2020
ERR4276542	Unknown	2020
ERR4276543	Unknown	2020
ERR4276544	Unknown	2020
ERR4276545	Unknown	2020
ERR4276546	Unknown	2020
ERR4276547	Unknown	2020
ERR4276548	Unknown	2020
ERR4276549	Unknown	2020
ERR4276550	Unknown	2020
ERR4276551	Unknown	2020
ERR4276552	Unknown	2020
ERR4276553	Unknown	2020
ERR4276554	Unknown	2020
ERR4276555	Unknown	2020
ERR4276556	Unknown	2020
ERR4276557	Unknown	2020
ERR4276558	Unknown	2020
ERR4311946	Unknown	2020
ERR4398572	Unknown	2020
ERR4398573	Unknown	2020
ERR4398574	Unknown	2020
ERR4398577	Unknown	2020
ERR4398579	Unknown	2020
ERR4398581	Unknown	2020
ERR4398582	Unknown	2020
ERR4398583	Unknown	2020
ERR4398584	Unknown	2020
ERR4398585	Unknown	2020
ERR4398586	Unknown	2020
ERR4398587	Unknown	2020
ERR4398590	Unknown	2020
ERR4398591	Unknown	2020
ERR4398592	Unknown	2020
ERR4398593	Unknown	2020
ERR4436629	Unknown	2021
ERR4436631	Unknown	2021
ERR4436635	Unknown	2021
ERR4436636	Unknown	2021
ERR4501280	Unknown	2020
ERR4585607	Unknown	2020
ERR4585609	Unknown	2020
ERR4585611	Unknown	2020
ERR4585612	Unknown	2020
ERR4585613	Unknown	2020
ERR4585615	Unknown	2020
ERR4585616	Unknown	2020
ERR4585617	Unknown	2020
ERR4585618	Unknown	2020
ERR4585620	Unknown	2020
ERR4585622	Unknown	2020
ERR4585623	Unknown	2020
ERR4585625	Unknown	2020
ERR4585626	Unknown	2020
ERR4585627	Unknown	2020
ERR4585628	Unknown	2020
ERR4585632	Unknown	2020
ERR4585635	Unknown	2020
ERR4585636	Unknown	2020
ERR4585637	Unknown	2020
ERR4585639	Unknown	2020
ERR4585644	Unknown	2020
ERR4585645	Unknown	2020
ERR4585646	Unknown	2020
ERR4585648	Unknown	2020
ERR4585652	Unknown	2020
ERR4585653	Unknown	2020
ERR4585656	Unknown	2020
ERR4585658	Unknown	2020
ERR4585660	Unknown	2020
ERR4585662	Unknown	2020
ERR4585663	Unknown	2020
ERR4585664	Unknown	2020
ERR4585665	Unknown	2020
ERR4585666	Unknown	2020
ERR4585667	Unknown	2020
ERR4585669	Unknown	2020
ERR4585670	Unknown	2020
ERR4585671	Unknown	2020
ERR4585672	Unknown	2020
ERR4585673	Unknown	2020
ERR4585674	Unknown	2020
ERR4585675	Unknown	2020
ERR4585677	Unknown	2020
ERR4585678	Unknown	2020
ERR4585682	Unknown	2020
ERR4585683	Unknown	2020
ERR4585685	Unknown	2020
ERR4585686a,b	Unknown	2020
ERR4585687	Unknown	2020
ERR4585690	Unknown	2020
ERR4585691	Unknown	2020
ERR4585693	Unknown	2020
ERR4585695	Unknown	2020
ERR4585697	Unknown	2020
ERR4585698	Unknown	2020
ERR4585700	Unknown	2020
ERR4585701	Unknown	2020
ERR4585702	Unknown	2020
ERR4585703	Unknown	2020
ERR4585704	Unknown	2020
ERR4585707	Unknown	2020
ERR4585708	Unknown	2020
ERR4585709	Unknown	2020
ERR4585710	Unknown	2020
ERR4585711	Unknown	2020
ERR4585713	Unknown	2020
ERR4585716	Unknown	2020
ERR4585717	Unknown	2020
ERR4585718	Unknown	2020
ERR4585721	Unknown	2020
ERR4585724	Unknown	2020
ERR4585725	Unknown	2020
ERR4585726	Unknown	2020
ERR4585727	Unknown	2020
ERR4585731	Unknown	2020
ERR4585733	Unknown	2020
ERR4585734	Unknown	2020
ERR4585736	Unknown	2020
ERR4585737a	Unknown	2020
ERR4585739	Unknown	2020
ERR4585743	Unknown	2020
ERR4585746	Unknown	2020
ERR4585747	Unknown	2020
ERR4585748	Unknown	2020
ERR4585749	Unknown	2020
ERR4594566	Unknown	2020
ERR4594595	Unknown	2020
ERR4594607	Unknown	2020
ERR4609944	Unknown	2020
ERR4661290	Unknown	2020
ERR4661300	Unknown	2020
ERR4661407	Unknown	2020
ERR4661433	Unknown	2020
ERR4661584	Unknown	2020
ERR4696156	Unknown	2020
ERR4696239	Unknown	2020
ERR4696305	Unknown	2020
ERR4696577	Unknown	2020
ERR4766082	Unknown	2020
ERR4777045	Unknown	2020
ERR4777046	Unknown	2020
ERR4777047	Unknown	2020
ERR4777048	Unknown	2020
ERR4777049	Unknown	2020
ERR4777050	Unknown	2020
ERR4777051	Unknown	2020
ERR4777052	Unknown	2020
ERR4777053	Unknown	2020
ERR4777054	Unknown	2020
ERR4785630	Unknown	2020
ERR4785685	Unknown	2020
ERR4785759	Unknown	2020
ERR4822857	Unknown	2020
ERR4832950	Unknown	2020
ERR4832951	Unknown	2020
ERR4865350	Unknown	2020
ERR4865351	Unknown	2020
ERR4865352a,b	Unknown	2020
ERR4865353a,b	Unknown	2020
ERR4865354a,b	Unknown	2020
ERR4865355a,b	Unknown	2020
ERR4865356a,b	Unknown	2020
ERR4865357	Unknown	2020
ERR4865360a,b	Unknown	2020
ERR4865361a,b	Unknown	2020
ERR4865362a,b	Unknown	2020
ERR4865363a,b	Unknown	2020
ERR4865364	Unknown	2020
ERR4865366	Unknown	2020
ERR4865367a,b	Unknown	2020
ERR4865368a,b	Unknown	2020
ERR4865369a,b	Unknown	2020
ERR4865370a,b	Unknown	2020
ERR4865371a,b	Unknown	2020
ERR4865372	Unknown	2020
ERR4865373a,b	Unknown	2020
ERR4865374a,b	Unknown	2020
ERR4865375a,b	Unknown	2020
ERR4865376a,b	Unknown	2020
ERR4865377a,b	Unknown	2020
ERR4865378a,b	Unknown	2020
ERR4865379a,b	Unknown	2020
ERR4865380a,b	Unknown	2020
ERR4865381a,b	Unknown	2020
ERR4865382a,b	Unknown	2020
ERR4865383a,b	Unknown	2020
ERR4865384a,b	Unknown	2020
ERR4865385a,b	Unknown	2020
ERR4865386a,b	Unknown	2020
ERR4865387a,b	Unknown	2020
ERR4865388a,b	Unknown	2020
ERR4865389a,b	Unknown	2020
ERR4865390a,b	Unknown	2020
ERR4865391a,b	Unknown	2020
ERR4865392a,b	Unknown	2020
ERR4865393a,b	Unknown	2020
ERR4865394a,b	Unknown	2020
ERR4865395a,b	Unknown	2020
ERR4865396a,b	Unknown	2020
ERR4865397a,b	Unknown	2020
ERR4865398a,b	Unknown	2020
ERR4865399a,b	Unknown	2020
ERR4865400a,b	Unknown	2020
ERR4865401a,b	Unknown	2020
ERR4865402a,b	Unknown	2020
ERR4865403a,b	Unknown	2020
ERR4865404a,b	Unknown	2020
ERR4865405a,b	Unknown	2020
ERR4865406a,b	Unknown	2020
ERR4865407a,b	Unknown	2020
ERR4865408a,b	Unknown	2020
ERR4865409a,b	Unknown	2020
ERR4865410a,b	Unknown	2020
ERR4865411a,b	Unknown	2020
ERR4865412a,b	Unknown	2020
ERR4865413a,b	Unknown	2020
ERR4865414a,b	Unknown	2020
ERR4865415a,b	Unknown	2020
ERR4865416a,b	Unknown	2020
ERR4865417a,b	Unknown	2020
ERR4865418a,b	Unknown	2020
ERR4865419a,b	Unknown	2020
ERR4865420a,b	Unknown	2020
ERR4865421a,b	Unknown	2020
ERR4865422a,b	Unknown	2020
ERR4865423a,b	Unknown	2020
ERR4865424a,b	Unknown	2020
ERR4865425a,b	Unknown	2020
ERR4865426a,b	Unknown	2020
ERR4865427a,b	Unknown	2020
ERR4865428a,b	Unknown	2020
ERR4865429a,b	Unknown	2020
ERR4865430a,b	Unknown	2020
ERR4865431a,b	Unknown	2020
ERR4865432a,b	Unknown	2020
ERR4865433a,b	Unknown	2020
ERR4865434a,b	Unknown	2020
ERR4865435a,b	Unknown	2020
ERR4865436a,b	Unknown	2020
ERR4865437a,b	Unknown	2020
ERR4865438a,b	Unknown	2020
ERR4865439a,b	Unknown	2020
ERR4865440a,b	Unknown	2020
ERR4865441a,b	Unknown	2020
ERR4865442a,b	Unknown	2020
ERR4865443a,b	Unknown	2020
ERR4865444a,b	Unknown	2020
ERR4865445a,b	Unknown	2020
ERR4865446a,b	Unknown	2020
ERR4865447a,b	Unknown	2020
ERR4865448a,b	Unknown	2020
ERR4865449a,b	Unknown	2020
ERR4865450a,b	Unknown	2020
ERR4865451a,b	Unknown	2020
ERR4865452a,b	Unknown	2020
ERR4865453a,b	Unknown	2020
ERR4865454a,b	Unknown	2020
ERR4865455a,b	Unknown	2020
ERR4865456a,b	Unknown	2020
ERR4865457a,b	Unknown	2020
ERR4865458a,b	Unknown	2020
ERR4865459a,b	Unknown	2020
ERR4865460a,b	Unknown	2020
ERR4865461a,b	Unknown	2020
ERR4865462a,b	Unknown	2020
ERR4865463a,b	Unknown	2020
ERR4865464a,b	Unknown	2020
ERR4865465a,b	Unknown	2020
ERR4865466a,b	Unknown	2020
ERR4865467a,b	Unknown	2020
ERR4865468a,b	Unknown	2020
ERR4865469a,b	Unknown	2020
ERR4865470a,b	Unknown	2020
ERR4865471a,b	Unknown	2020
ERR4865472a,b	Unknown	2020
ERR4865473a,b	Unknown	2020
ERR4865474a,b	Unknown	2020
ERR4865475a,b	Unknown	2020
ERR4865476a,b	Unknown	2020
ERR4865477a,b	Unknown	2020
ERR4865478a,b	Unknown	2020
ERR4865479a,b	Unknown	2020
ERR4865480a,b	Unknown	2020
ERR4865481a,b	Unknown	2020
ERR4865482a,b	Unknown	2020
ERR4865483a,b	Unknown	2020
ERR4865484a,b	Unknown	2020
ERR4865485a,b	Unknown	2020
ERR4865486a,b	Unknown	2020
ERR4865487a,b	Unknown	2020
ERR4865488a,b	Unknown	2020
ERR4865489a,b	Unknown	2020
ERR4865490a,b	Unknown	2020
ERR4865491a,b	Unknown	2020
ERR4865492a,b	Unknown	2020
ERR4865493a,b	Unknown	2020
ERR4865494a,b	Unknown	2020
ERR4865495a,b	Unknown	2020
ERR4865496a,b	Unknown	2020
ERR4865497a,b	Unknown	2020
ERR4865498a,b	Unknown	2020
ERR4865499a,b	Unknown	2020
ERR4865500a,b	Unknown	2020
ERR4865501a,b	Unknown	2020
ERR4865502a,b	Unknown	2020
ERR4865503a,b	Unknown	2020
ERR4865504a,b	Unknown	2020
ERR4865505a,b	Unknown	2020
ERR4865506a,b	Unknown	2020
ERR4865507a,b	Unknown	2020
ERR4865508a,b	Unknown	2020
ERR4865509a,b	Unknown	2020
ERR4865510a,b	Unknown	2020
ERR4865511a,b	Unknown	2020
ERR4865512a,b	Unknown	2020
ERR4865513a,b	Unknown	2020
ERR4865514a,b	Unknown	2020
ERR4865515a,b	Unknown	2020
ERR4865516a,b	Unknown	2020
ERR4900953	Unknown	2020
ERR4901832	Unknown	2020
ERR4901834	Unknown	2020
ERR4901837	Unknown	2020
ERR4911024	Unknown	2020
ERR4999073	Unknown	2020
ERR5043355a	Unknown	2021
ERR5043356a	Unknown	2021
ERR5043357a	Unknown	2021
ERR5043358a	Unknown	2021
ERR5043359a	Unknown	2021
ERR5043360a	Unknown	2021
ERR5086761	Unknown	2021
ERR5086762	Unknown	2021
ERR5086773	Unknown	2021
ERR5086777	Unknown	2021
ERR5086781	Unknown	2021
ERR5086782	Unknown	2021
ERR5102881	2010	2021
ERR5102882	2010	2021
ERR5106209	Unknown	2021
ERR5214403	2018	2021
ERR5214415	2018	2021
ERR5214416	2018	2021
ERR5214423	2018	2021
ERR5214424	2018	2021
ERR5214425	2018	2021
ERR5214426	2018	2021
ERR5214427	2018	2021
ERR5214432a	2018	2021
ERR5260605	2016	2021
ERR5264332	Unknown	2021
ERR5310323	Unknown	2021
ERR5310324	Unknown	2021
ERR5310325	Unknown	2021
ERR5330449	Unknown	2021
ERR5330451	1996	2021
ERR5429323a,b	Unknown	2021
ERR5429324	Unknown	2021
ERR5429325a,b	Unknown	2021
ERR5429326	Unknown	2021
ERR5429327a,b	Unknown	2021
ERR5429328a,b	Unknown	2021
ERR5429329	Unknown	2021
ERR5429331a,b	Unknown	2021
ERR5429332	Unknown	2021
ERR5429333a,b	Unknown	2021
ERR5429335a,b	Unknown	2021
ERR5429336	Unknown	2021
ERR5429337a,b	Unknown	2021
ERR5429338	Unknown	2021
ERR5429339a,b	Unknown	2021
ERR5429340	Unknown	2021
ERR5429341a,b	Unknown	2021
ERR5429342	Unknown	2021
ERR5446519	Unknown	2021
ERR5446523	Unknown	2021
ERR5446524	Unknown	2021
ERR5446526	Unknown	2021
ERR5446528	Unknown	2021
ERR5446529	Unknown	2021
ERR5446530	Unknown	2021
ERR5463946	Unknown	2021
ERR5463947	Unknown	2021
ERR5463948	Unknown	2021
ERR5463949	Unknown	2021
ERR5463950	Unknown	2021
ERR5463951	Unknown	2021
ERR5463952	Unknown	2021
ERR5463953	Unknown	2021
ERR5463954	Unknown	2021
ERR5463955	Unknown	2021
ERR5463956	Unknown	2021
ERR5463957	Unknown	2021
ERR5463958	Unknown	2021
ERR5463959	Unknown	2021
ERR5463960	Unknown	2021
ERR5463961	Unknown	2021
ERR5463962	Unknown	2021
ERR5463963	Unknown	2021
ERR5463964	Unknown	2021
ERR5463965	Unknown	2021
ERR5463966	Unknown	2021
ERR5463967	Unknown	2021
ERR5463968	Unknown	2021
ERR5463969	Unknown	2021
ERR5463970	Unknown	2021
ERR5463971	Unknown	2021
ERR5463972	Unknown	2021
ERR5463973	Unknown	2021
ERR5463974	Unknown	2021
ERR5463975	Unknown	2021
ERR5463976	Unknown	2021
ERR5463977	Unknown	2021
ERR5463978	Unknown	2021
ERR5463979	Unknown	2021
ERR5463980	Unknown	2021
ERR5463981	Unknown	2021
ERR5463982	Unknown	2021
ERR5463983	Unknown	2021
ERR5463984	Unknown	2021
ERR5463985	Unknown	2021
ERR5463986	Unknown	2021
ERR5463987	Unknown	2021
ERR5463988	Unknown	2021
ERR5463989	Unknown	2021
ERR5463990	Unknown	2021
ERR5463991	Unknown	2021
ERR5463992	Unknown	2021
ERR5463993	Unknown	2021
ERR5463994	Unknown	2021
ERR5463995	Unknown	2021
ERR5463996	Unknown	2021
ERR5463997	Unknown	2021
ERR5463998	Unknown	2021
ERR5463999	Unknown	2021
ERR5464000	Unknown	2021
ERR5464001	Unknown	2021
ERR5464002	Unknown	2021
ERR5464003	Unknown	2021
ERR5464004	Unknown	2021
ERR5464005	Unknown	2021
ERR5464006	Unknown	2021
ERR5464007	Unknown	2021
ERR5464008	Unknown	2021
ERR5464009	Unknown	2021
ERR5464010	Unknown	2021
ERR5464011	Unknown	2021
ERR5464012	Unknown	2021
ERR5464013	Unknown	2021
ERR5464014	Unknown	2021
ERR5464015	Unknown	2021
ERR5464016	Unknown	2021
ERR5464017	Unknown	2021
ERR5464018	Unknown	2021
ERR5464019	Unknown	2021
ERR5464020	Unknown	2021
ERR5464021	Unknown	2021
ERR5464022	Unknown	2021
ERR5464023	Unknown	2021
ERR5464024	Unknown	2021
ERR5464025	Unknown	2021
ERR5464026	Unknown	2021
ERR5464027	Unknown	2021
ERR5464028	Unknown	2021
ERR5464029	Unknown	2021
ERR5464033	Unknown	2021
ERR5464034	Unknown	2021
ERR5464035	Unknown	2021
ERR5464036	Unknown	2021
ERR5464037	Unknown	2021
ERR5464038	Unknown	2021
ERR5464039	Unknown	2021
ERR5464040	Unknown	2021
ERR5464041	Unknown	2021
ERR5464042	Unknown	2021
ERR5464043	Unknown	2021
ERR5464044	Unknown	2021
ERR5464045	Unknown	2021
ERR5464048	Unknown	2021
ERR5464049	Unknown	2021
ERR5464053	Unknown	2021
ERR5464056	Unknown	2021
ERR5466505	2018	2021
ERR5466513	2019	2021
ERR5466515	2019	2021
ERR5466516	2018	2021
ERR5466518	2018	2021
ERR5466525	2018	2021
ERR5466529	2018	2021
ERR5466533	2019	2021
ERR5466537	2018	2021
ERR5466538	2018	2021
ERR5466548	2019	2021
ERR5466550	2019	2021
ERR5466551	2019	2021
ERR5466559	2019	2021
ERR5466561	2018	2021
ERR5466562	2018	2021
ERR5488689	Unknown	2021
ERR5488690	Unknown	2021
ERR5488691	Unknown	2021
ERR5488692	Unknown	2021
ERR5488693	Unknown	2021
ERR5488694	Unknown	2021
ERR5488698	Unknown	2021
ERR5523236	2019	2021
ERR5523237	2019	2021
ERR5523238	2019	2021
ERR5523239	2019	2021
ERR5523245	2018	2021
ERR5523246	2018	2021
ERR5523247	2018	2021
ERR5523248	2018	2021
ERR5523249	2018	2021
ERR5523250	2018	2021
ERR5523251	2018	2021
ERR5523252	2018	2021
ERR5523256	2019	2021
ERR5523259	2019	2021
ERR5523260	2019	2021
ERR5523261	2019	2021
ERR5523262	2019	2021
ERR5523263	2019	2021
ERR5523264	2019	2021
ERR5523265	2019	2021
ERR5523266	2019	2021
ERR5523268	2019	2021
ERR5523271	2019	2021
ERR5523272	2019	2021
ERR5523273	2019	2021
ERR5523274	2019	2021
ERR5523275	2019	2021
ERR5523276	2019	2021
ERR5523277	2019	2021
ERR5523278	2019	2021
ERR5523279	2019	2021
ERR5523280	2019	2021
ERR5523281	2019	2021
ERR5523282	2019	2021
ERR5523283	2019	2021
ERR5523284	2019	2021
ERR5523285	2019	2021
ERR5523286	2019	2021
ERR5523287	2019	2021
ERR5523288	2019	2021
ERR5523289	2019	2021
ERR5523290	2019	2021
ERR5523291	2019	2021
ERR5523292	2019	2021
ERR5523293	2018	2021
ERR5523294	2018	2021
ERR5523295	2019	2021
ERR5523296	2019	2021
ERR5523297	2019	2021
ERR5523298	2019	2021
ERR5523303	Unknown	2021
ERR5523323	2018	2021
ERR5527645	Unknown	2021
ERR5527979	Unknown	2021
ERR5527989	Unknown	2021
ERR5635496	Unknown	2021
ERR5635729	Unknown	2021
ERR5654399	Unknown	2021
ERR5654461	Unknown	2021
ERR5654468	Unknown	2021
ERR5654478	Unknown	2021
ERR5750882	2018	2021
ERR5750885	2017	2021
ERR5762043	Unknown	2021
ERR5762065	Unknown	2021
ERR5766863	Unknown	2021
ERR5838419	Unknown	2021
ERR5872261	Unknown	2021
ERR5872591	Unknown	2021
ERR5872594	Unknown	2021
ERR5952437	Unknown	2021
ERR5952442	Unknown	2021
ERR5952463	Unknown	2021
ERR5952466	Unknown	2021
ERR5952467	Unknown	2021
ERR5952475	Unknown	2021
ERR5952476	Unknown	2021
ERR5952485	Unknown	2021
ERR5952488	Unknown	2021
ERR5952492	Unknown	2021
ERR5952502	Unknown	2021
ERR5952507	Unknown	2021
ERR5952510	Unknown	2021
ERR5967927	Unknown	2021
SRR1030058a,d	Unknown	2013
SRR11093265a	2019	2020
SRR11093266a,d	2017	2020
SRR11093267a,d	2017	2020
SRR11093268a,d	2017	2020
SRR11093269a,d	2017	2020
SRR11093270a	2017	2020
SRR11093271a	2017	2020
SRR11142737	2005	2020
SRR11142786	2004	2020
SRR11193521	Unknown	2020
SRR11193523	Unknown	2020
SRR11193524	Unknown	2020
SRR11341148	Unknown	2020
SRR11341149	Unknown	2020
SRR11341151	Unknown	2020
SRR11341152	Unknown	2020
SRR11341153	Unknown	2020
SRR11361735	2019	2020
SRR11361834	2019	2020
SRR11365135	Unknown	2020
SRR11365137	Unknown	2020
SRR11365138	Unknown	2020
SRR11365140	Unknown	2020
SRR11365583	2017	2020
SRR11365590	2017	2020
SRR11365605	2016	2020
SRR11365608	2016	2020
SRR11365625	2017	2020
SRR11365636	2017	2020
SRR11365718	2017	2020
SRR11365737	2017	2020
SRR11365746	2017	2020
SRR11365787	2016	2020
SRR11401887	Unknown	2020
SRR11428514	Unknown	2020
SRR11428515	Unknown	2020
SRR11440509	Unknown	2020
SRR11440510	Unknown	2020
SRR11445081	Unknown	2020
SRR11445082	Unknown	2020
SRR11445083	Unknown	2020
SRR11445084	Unknown	2020
SRR11445085	Unknown	2020
SRR11445086	Unknown	2020
SRR11445088	Unknown	2020
SRR11455624	Unknown	2020
SRR11455625	Unknown	2020
SRR11455626	Unknown	2020
SRR11455628	Unknown	2020
SRR11455629	Unknown	2020
SRR11455630	Unknown	2020
SRR11455631	Unknown	2020
SRR11465203	Unknown	2020
SRR11465204	Unknown	2020
SRR11465207	Unknown	2020
SRR11465208	Unknown	2020
SRR11486434	2019	2020
SRR11490842	2009	2020
SRR11490843	2009	2020
SRR11510519	Unknown	2020
SRR11510521	Unknown	2020
SRR11510522	Unknown	2020
SRR11510523	Unknown	2020
SRR11510524	Unknown	2020
SRR11515932	Unknown	2020
SRR11515983	Unknown	2020
SRR11542286a,b	Unknown	2020
SRR11542287a,b	Unknown	2020
SRR11542288a,b	Unknown	2020
SRR11542289a,b	Unknown	2020
SRR1158441	2003	2012
SRR1158449	2008	2012
SRR1158458	2008	2012
SRR1158459	2005	2012
SRR1158464	2007	2012
SRR1158493	2008	2012
SRR1158504	2007	2012
SRR1158612	2007	2012
SRR11594206	2013	2020
SRR11594207	2015	2020
SRR11594211	2013	2020
SRR11594216	2016	2020
SRR11594217	2016	2020
SRR11594241	2017	2020
SRR11594242	2017	2020
SRR11594254	2017	2020
SRR11594258	2018	2020
SRR11594263	2015	2020
SRR11594282	2014	2020
SRR11594301	2016	2020
SRR11594307	2016	2020
SRR11594309	2016	2020
SRR11594323	2018	2020
SRR11606872	Unknown	2020
SRR11606873	Unknown	2020
SRR11606876	Unknown	2020
SRR11606879	Unknown	2020
SRR11606882	Unknown	2020
SRR11606883	Unknown	2020
SRR11606885a	Unknown	2020
SRR11606886	Unknown	2020
SRR11607008	Unknown	2020
SRR11616381	Unknown	2020
SRR11648101	Unknown	2020
SRR11649217	2018	2020
SRR11653831	Unknown	2020
SRR11675984	Unknown	2020
SRR11675985	Unknown	2020
SRR11676108	Unknown	2020
SRR11676109	Unknown	2020
SRR11676110	Unknown	2020
SRR11676207	Unknown	2020
SRR11713347	Unknown	2020
SRR11729197	2012	2020
SRR11729205	2012	2020
SRR11729206	2012	2020
SRR11729216	2012	2020
SRR11729218	2011	2020
SRR11741490	2012	2020
SRR11785603	2012	2020
SRR11785604	2013	2020
SRR11785608	2012	2020
SRR11785615	2012	2020
SRR11785616	2012	2020
SRR11785620	2013	2020
SRR11791587	2013	2020
SRR11802348	2013	2020
SRR11802350	2013	2020
SRR11802359	2013	2020
SRR11810819	Unknown	2020
SRR11816673	Unknown	2020
SRR11816682	Unknown	2020
SRR11816702	Unknown	2020
SRR11827020	2014	2020
SRR11827021	2014	2020
SRR11827023	2014	2020
SRR11827027	2014	2020
SRR11827033	2014	2020
SRR11827046	2013	2020
SRR11829272	Unknown	2020
SRR11829891	Unknown	2020
SRR11829982	Unknown	2020
SRR11829990	Unknown	2020
SRR11832239	2014	2020
SRR11835576	Unknown	2020
SRR11850242	Unknown	2020
SRR11850243	Unknown	2020
SRR11850244	Unknown	2020
SRR11850246	Unknown	2020
SRR11850249	Unknown	2020
SRR11855678	Unknown	2020
SRR11866847	Unknown	2020
SRR11868030	Unknown	2020
SRR11868032	Unknown	2020
SRR11868191	Unknown	2020
SRR11883467	Unknown	2020
SRR11883468	Unknown	2020
SRR11883470	Unknown	2020
SRR11883471	Unknown	2020
SRR11888998	Unknown	2020
SRR11888999	Unknown	2020
SRR11889001	Unknown	2020
SRR11889002	Unknown	2020
SRR11907368	Unknown	2020
SRR11927298	Unknown	2020
SRR11927410	Unknown	2020
SRR11927465	2010	2020
SRR11927466	2011	2020
SRR11927467	2006	2020
SRR11927469	2012	2020
SRR11927470	2008	2020
SRR11927471	2008	2020
SRR11927472	2008	2020
SRR11927474	2006	2020
SRR11927476	2005	2020
SRR11927479	2013	2020
SRR11931241	Unknown	2020
SRR11936988	2005	2020
SRR1195027a,d	Unknown	2014
SRR1195111a,d	Unknown	2014
SRR1195112a,d	Unknown	2014
SRR1195113a,d	Unknown	2014
SRR1195364a,d	Unknown	2014
SRR1195365a,d	Unknown	2014
SRR1195366a,d	Unknown	2014
SRR1195531a,d	Unknown	2014
SRR1195532a,d	Unknown	2014
SRR1195542a,d	Unknown	2014
SRR1195587a,d	Unknown	2014
SRR1195588a,d	Unknown	2014
SRR1195589a,d	Unknown	2014
SRR1195756a,d	Unknown	2014
SRR1195790a,d	Unknown	2014
SRR11996745	Unknown	2020
SRR11997465	Unknown	2020
SRR11997470	Unknown	2020
SRR11997524	Unknown	2020
SRR11997538	Unknown	2020
SRR11997540	Unknown	2020
SRR12002815	Unknown	2020
SRR12002819	Unknown	2020
SRR12002827	Unknown	2020
SRR12002835	Unknown	2020
SRR12002843	Unknown	2020
SRR12002846	Unknown	2020
SRR12002921	Unknown	2020
SRR12003069	Unknown	2020
SRR12003249	Unknown	2020
SRR12003252	Unknown	2020
SRR12003253	Unknown	2020
SRR12003266	Unknown	2020
SRR12003267	Unknown	2020
SRR12003268	Unknown	2020
SRR12003272	Unknown	2020
SRR12022804	Unknown	2020
SRR12022814	Unknown	2020
SRR12022852	Unknown	2020
SRR12022854	Unknown	2020
SRR12022855	Unknown	2020
SRR12023163	Unknown	2020
SRR12023170	Unknown	2020
SRR12023171	Unknown	2020
SRR12023172	Unknown	2020
SRR12023178	Unknown	2020
SRR12023429	Unknown	2020
SRR12023436	Unknown	2020
SRR12023457	Unknown	2020
SRR12024176	Unknown	2020
SRR12024272	Unknown	2020
SRR12024278	Unknown	2020
SRR12024288	Unknown	2020
SRR12024293	Unknown	2020
SRR12024301	Unknown	2020
SRR12024303	Unknown	2020
SRR12024304	Unknown	2020
SRR12024309	Unknown	2020
SRR12024330	Unknown	2020
SRR12024334	Unknown	2020
SRR12053850a	2019	2020
SRR12057804	Unknown	2020
SRR12060494	Unknown	2020
SRR12060495	Unknown	2020
SRR12060496	Unknown	2020
SRR12060498	Unknown	2020
SRR12060500	Unknown	2020
SRR12070584	Unknown	2020
SRR12070587	Unknown	2020
SRR12070588	Unknown	2020
SRR12070589	Unknown	2020
SRR12070590	Unknown	2020
SRR12070614	Unknown	2020
SRR12070615	Unknown	2020
SRR12070617	Unknown	2020
SRR12070624	Unknown	2020
SRR12070626	Unknown	2020
SRR12070844	Unknown	2020
SRR12070845	Unknown	2020
SRR12070916	Unknown	2020
SRR12070917	Unknown	2020
SRR12070919	Unknown	2020
SRR12070920	Unknown	2020
SRR12070921	Unknown	2020
SRR12070922	Unknown	2020
SRR12070923	Unknown	2020
SRR12070924	Unknown	2020
SRR12070925	Unknown	2020
SRR12070926	Unknown	2020
SRR12070927	Unknown	2020
SRR12070928	Unknown	2020
SRR12076710	Unknown	2020
SRR12080030	Unknown	2020
SRR12080031	Unknown	2020
SRR12094755	Unknown	2020
SRR12094757	Unknown	2020
SRR12097717	Unknown	2020
SRR12101048	Unknown	2020
SRR12101049	Unknown	2020
SRR12101051	Unknown	2020
SRR12102248	Unknown	2020
SRR12102252	Unknown	2020
SRR12102253	Unknown	2020
SRR12108241	Unknown	2020
SRR12108273	Unknown	2020
SRR12118103	Unknown	2020
SRR12129091	Unknown	2020
SRR12129095	Unknown	2020
SRR12129096	Unknown	2020
SRR12129098	Unknown	2020
SRR12131104	2019	2020
SRR12131175	2019	2020
SRR12143546	Unknown	2020
SRR12143548	Unknown	2020
SRR12143550	Unknown	2020
SRR12143551	Unknown	2020
SRR12143552	Unknown	2020
SRR12143553	Unknown	2020
SRR12143557	Unknown	2020
SRR12143561	Unknown	2020
SRR12143563	Unknown	2020
SRR12143564	Unknown	2020
SRR12143565	Unknown	2020
SRR12143569	Unknown	2020
SRR12143570	Unknown	2020
SRR12143571	Unknown	2020
SRR12143575	Unknown	2020
SRR12143576	Unknown	2020
SRR12143578	Unknown	2020
SRR12143580	Unknown	2020
SRR12143581	Unknown	2020
SRR12143586	Unknown	2020
SRR12143864	Unknown	2020
SRR12143865	Unknown	2020
SRR12143882	Unknown	2020
SRR12143883	Unknown	2020
SRR12143884	Unknown	2020
SRR12144666	2008	2020
SRR12158052	Unknown	2020
SRR12162845	Unknown	2020
SRR12173014	Unknown	2020
SRR12179527	2019	2020
SRR12187129	2018	2020
SRR12192385	Unknown	2020
SRR12192401	Unknown	2020
SRR12192447	Unknown	2020
SRR12192452	Unknown	2020
SRR12211346	Unknown	2020
SRR12211349	Unknown	2020
SRR12211351	Unknown	2020
SRR12211352	Unknown	2020
SRR12211354	Unknown	2020
SRR12211355	Unknown	2020
SRR12211356	Unknown	2020
SRR12211452	Unknown	2020
SRR12211453	Unknown	2020
SRR12211456	Unknown	2020
SRR12211457	Unknown	2020
SRR12211463	Unknown	2020
SRR12211464	Unknown	2020
SRR12211483	Unknown	2020
SRR12211797	Unknown	2020
SRR12212119	Unknown	2020
SRR12212165	Unknown	2020
SRR12212167	Unknown	2020
SRR12212168	Unknown	2020
SRR12212400	Unknown	2020
SRR12212401	Unknown	2020
SRR12212402	Unknown	2020
SRR12212491	Unknown	2020
SRR12212495	Unknown	2020
SRR12212498	Unknown	2020
SRR12212500	Unknown	2020
SRR12212818	Unknown	2020
SRR12212821	Unknown	2020
SRR12214217	2011	2020
SRR12214962	Unknown	2020
SRR12216353	Unknown	2020
SRR12234189	Unknown	2020
SRR12263270	Unknown	2020
SRR12263271	Unknown	2020
SRR12263277	Unknown	2020
SRR12265845	Unknown	2020
SRR12265868	Unknown	2020
SRR12266605	Unknown	2020
SRR12266987	Unknown	2020
SRR12266989	Unknown	2020
SRR12267531	Unknown	2020
SRR12267962	Unknown	2020
SRR12267963	Unknown	2020
SRR12267964	Unknown	2020
SRR12267965	Unknown	2020
SRR12267966	Unknown	2020
SRR12267967	Unknown	2020
SRR12267970	Unknown	2020
SRR12269827	Unknown	2020
SRR12270022	Unknown	2020
SRR12270030	Unknown	2020
SRR12270097	Unknown	2020
SRR12274429	Unknown	2020
SRR12274442	Unknown	2020
SRR12274443	Unknown	2020
SRR12282607	Unknown	2020
SRR12282844	Unknown	2020
SRR12282847	Unknown	2020
SRR12282850	Unknown	2020
SRR12283126	Unknown	2020
SRR12283129	Unknown	2020
SRR12283134	Unknown	2020
SRR12283138	Unknown	2020
SRR12283153	Unknown	2020
SRR12283164	Unknown	2020
SRR12283489	Unknown	2020
SRR12283490	Unknown	2020
SRR12283493	Unknown	2020
SRR12283499	Unknown	2020
SRR12291520	Unknown	2020
SRR12300384	Unknown	2020
SRR12300410	Unknown	2020
SRR12314143	Unknown	2020
SRR12316355	Unknown	2020
SRR12316356	Unknown	2020
SRR12316357	Unknown	2020
SRR12316383	Unknown	2020
SRR12316386	Unknown	2020
SRR12316387	Unknown	2020
SRR12316388	Unknown	2020
SRR12316389	Unknown	2020
SRR12316390	Unknown	2020
SRR12316391	Unknown	2020
SRR12316392	Unknown	2020
SRR12316393	Unknown	2020
SRR12316394	Unknown	2020
SRR12316518	Unknown	2020
SRR12316519	Unknown	2020
SRR12316520	Unknown	2020
SRR12316521	Unknown	2020
SRR12316522	Unknown	2020
SRR12316523	Unknown	2020
SRR12316524	Unknown	2020
SRR12316526	Unknown	2020
SRR12316527	Unknown	2020
SRR12316528	Unknown	2020
SRR12316529	Unknown	2020
SRR12316530	Unknown	2020
SRR12316531	Unknown	2020
SRR12316532	Unknown	2020
SRR12316533	Unknown	2020
SRR12316534	Unknown	2020
SRR12316535	Unknown	2020
SRR12316537	Unknown	2020
SRR12316539	Unknown	2020
SRR12316540	Unknown	2020
SRR12316542	Unknown	2020
SRR12316789	Unknown	2020
SRR12316793	Unknown	2020
SRR12316795	Unknown	2020
SRR12316796	Unknown	2020
SRR12316798	Unknown	2020
SRR12316801	Unknown	2020
SRR12316803	Unknown	2020
SRR12316804	Unknown	2020
SRR12316805	Unknown	2020
SRR12316809	Unknown	2020
SRR12316903	Unknown	2020
SRR12316904	Unknown	2020
SRR12316905	Unknown	2020
SRR12316906	Unknown	2020
SRR12316907	Unknown	2020
SRR12316908	Unknown	2020
SRR12321007	Unknown	2020
SRR12335162	Unknown	2020
SRR12335164	Unknown	2020
SRR12338026	Unknown	2020
SRR12338027	Unknown	2020
SRR12338028	Unknown	2020
SRR12338029	Unknown	2020
SRR12338030	Unknown	2020
SRR12338031	Unknown	2020
SRR12340900	Unknown	2020
SRR12341499	Unknown	2020
SRR12342989	Unknown	2020
SRR12342990	Unknown	2020
SRR12351840	Unknown	2020
SRR12352170	2019	2020
SRR12352171	2019	2020
SRR12352173	2019	2020
SRR12352174	2019	2020
SRR12352175	2019	2020
SRR12352176	2019	2020
SRR12352178	2019	2020
SRR12352179	2019	2020
SRR12352180	2019	2020
SRR12352249	2018	2020
SRR12352251	2018	2020
SRR12352252	2018	2020
SRR12352257	2018	2020
SRR12352259	2018	2020
SRR12356038	Unknown	2020
SRR12358809	Unknown	2020
SRR12360383	Unknown	2020
SRR12360585	Unknown	2020
SRR12362123	Unknown	2020
SRR12362204	Unknown	2020
SRR12362205	Unknown	2020
SRR12362208	Unknown	2020
SRR12362210	Unknown	2020
SRR12362214	Unknown	2020
SRR12362218	Unknown	2020
SRR12362229	Unknown	2020
SRR12362230	Unknown	2020
SRR12362234	Unknown	2020
SRR12362237	Unknown	2020
SRR12362238	Unknown	2020
SRR12362242	Unknown	2020
SRR12362244	Unknown	2020
SRR12362791	Unknown	2020
SRR12363060	Unknown	2020
SRR12363121	Unknown	2020
SRR12376306	Unknown	2020
SRR12383724	Unknown	2020
SRR12383918	Unknown	2020
SRR12384314	Unknown	2020
SRR12384315	Unknown	2020
SRR12384316	Unknown	2020
SRR12384317	Unknown	2020
SRR12384318	Unknown	2020
SRR12384319	Unknown	2020
SRR12384320	Unknown	2020
SRR12384321	Unknown	2020
SRR12384322	Unknown	2020
SRR12385291	Unknown	2020
SRR12387689	Unknown	2020
SRR12387820	Unknown	2020
SRR12387824	Unknown	2020
SRR12395623	Unknown	2020
SRR12403544	Unknown	2020
SRR12407587	Unknown	2020
SRR12407588	Unknown	2020
SRR12407589	Unknown	2020
SRR12407590	Unknown	2020
SRR12407592	Unknown	2020
SRR12407593	Unknown	2020
SRR12407594	Unknown	2020
SRR12407595	Unknown	2020
SRR12407597	Unknown	2020
SRR12407599	Unknown	2020
SRR12407602	Unknown	2020
SRR12407604	Unknown	2020
SRR12407605	Unknown	2020
SRR12407608	Unknown	2020
SRR12407609	Unknown	2020
SRR12407610	Unknown	2020
SRR12407612	Unknown	2020
SRR12414035	Unknown	2020
SRR12424647	Unknown	2020
SRR12424732	Unknown	2020
SRR12428091	Unknown	2020
SRR12428094	Unknown	2020
SRR12429808	Unknown	2020
SRR12430132	Unknown	2020
SRR12430139	Unknown	2020
SRR12430484	Unknown	2020
SRR12431038	Unknown	2020
SRR12431039	Unknown	2020
SRR12431040	Unknown	2020
SRR12431041	Unknown	2020
SRR12431042	Unknown	2020
SRR12431043	Unknown	2020
SRR12431044	Unknown	2020
SRR12431045	Unknown	2020
SRR12432009a,d	2019	2020
SRR12436107	Unknown	2020
SRR12436112	Unknown	2020
SRR12436632	Unknown	2020
SRR12436688	Unknown	2020
SRR12436972	Unknown	2020
SRR12437078	Unknown	2020
SRR12440241	2018	2020
SRR12455637	Unknown	2020
SRR12455638	Unknown	2020
SRR12455640	Unknown	2020
SRR12455641	Unknown	2020
SRR12455645	Unknown	2020
SRR12455652	Unknown	2020
SRR12455653	Unknown	2020
SRR12455656	Unknown	2020
SRR12455657	Unknown	2020
SRR12455720	Unknown	2020
SRR12455721	Unknown	2020
SRR12460901	Unknown	2020
SRR12462292	Unknown	2020
SRR12462979	Unknown	2020
SRR12462982	Unknown	2020
SRR12464727a	2019	2020
SRR12465803	Unknown	2020
SRR12465808	Unknown	2020
SRR12478492a	Unknown	2020
SRR12478493a	Unknown	2020
SRR12478494a	Unknown	2020
SRR12478495a	Unknown	2020
SRR12478496a	Unknown	2020
SRR12491624	Unknown	2020
SRR12491626	Unknown	2020
SRR12491927	Unknown	2020
SRR12491930	Unknown	2020
SRR12492637	Unknown	2020
SRR12492638	Unknown	2020
SRR12492640	Unknown	2020
SRR12492647	Unknown	2020
SRR12492669	Unknown	2020
SRR12492670	Unknown	2020
SRR12492673	Unknown	2020
SRR12492675	Unknown	2020
SRR12492676	Unknown	2020
SRR12492682	Unknown	2020
SRR12492683	Unknown	2020
SRR12502819	Unknown	2020
SRR12502820	Unknown	2020
SRR12513292	Unknown	2020
SRR12518084	Unknown	2020
SRR12518085	Unknown	2020
SRR12518086	Unknown	2020
SRR12518087	Unknown	2020
SRR12518088	Unknown	2020
SRR12518089	Unknown	2020
SRR12518090	Unknown	2020
SRR12518091	Unknown	2020
SRR12518092	Unknown	2020
SRR12518093	Unknown	2020
SRR12518094	Unknown	2020
SRR12518415	Unknown	2020
SRR12518416	Unknown	2020
SRR12518417	Unknown	2020
SRR12518418	Unknown	2020
SRR12518437	Unknown	2020
SRR12518438	Unknown	2020
SRR12518439	Unknown	2020
SRR12519228	Unknown	2020
SRR12522301	Unknown	2020
SRR12522302	Unknown	2020
SRR12522303	Unknown	2020
SRR12522305	Unknown	2020
SRR12522306	Unknown	2020
SRR12522307	Unknown	2020
SRR12522308	Unknown	2020
SRR12522309	Unknown	2020
SRR12522310	Unknown	2020
SRR12522311	Unknown	2020
SRR12522312	Unknown	2020
SRR12522314	Unknown	2020
SRR12522315	Unknown	2020
SRR12522316	Unknown	2020
SRR12522322	Unknown	2020
SRR12522324	Unknown	2020
SRR12522325	Unknown	2020
SRR12522326	Unknown	2020
SRR12522329	Unknown	2020
SRR12522330	Unknown	2020
SRR12522331	Unknown	2020
SRR12522333	Unknown	2020
SRR12522334	Unknown	2020
SRR12522337	Unknown	2020
SRR12522338	Unknown	2020
SRR12522339	Unknown	2020
SRR12522340	Unknown	2020
SRR12522377	Unknown	2020
SRR12522378	Unknown	2020
SRR12522379	Unknown	2020
SRR12522381	Unknown	2020
SRR12522382	Unknown	2020
SRR12522383	Unknown	2020
SRR12522384	Unknown	2020
SRR12522385	Unknown	2020
SRR12522386	Unknown	2020
SRR12522388	Unknown	2020
SRR12522407	Unknown	2020
SRR12522408	Unknown	2020
SRR12522409	Unknown	2020
SRR12522410	Unknown	2020
SRR12522413	Unknown	2020
SRR12522414	Unknown	2020
SRR12522415	Unknown	2020
SRR12522416	Unknown	2020
SRR12522417	Unknown	2020
SRR12522418	Unknown	2020
SRR12522419	Unknown	2020
SRR12522420	Unknown	2020
SRR12522421	Unknown	2020
SRR12522423	Unknown	2020
SRR12522425	Unknown	2020
SRR12522426	Unknown	2020
SRR12522427	Unknown	2020
SRR12522428	Unknown	2020
SRR12522429	Unknown	2020
SRR12522441	Unknown	2020
SRR12522444	Unknown	2020
SRR12522445	Unknown	2020
SRR12522449	Unknown	2020
SRR12522452	Unknown	2020
SRR12522454	Unknown	2020
SRR12522456	Unknown	2020
SRR12522460	Unknown	2020
SRR12536399	Unknown	2020
SRR12536400	Unknown	2020
SRR12536401	Unknown	2020
SRR12536402	Unknown	2020
SRR12536405	Unknown	2020
SRR12536406	Unknown	2020
SRR12536407	Unknown	2020
SRR12536408	Unknown	2020
SRR12540024	Unknown	2020
SRR12540025	Unknown	2020
SRR12540027	Unknown	2020
SRR12540028	Unknown	2020
SRR12540029	Unknown	2020
SRR12540030	Unknown	2020
SRR12540045	Unknown	2020
SRR12540046	Unknown	2020
SRR12540047a,b	Unknown	2020
SRR12540048a,b	Unknown	2020
SRR12540050	Unknown	2020
SRR12540051a,b	Unknown	2020
SRR12540052a,b	Unknown	2020
SRR12540054	Unknown	2020
SRR12540055a,b	Unknown	2020
SRR12540056a,b	Unknown	2020
SRR12540057a,b	Unknown	2020
SRR12540058a,b	Unknown	2020
SRR12540060a,b	Unknown	2020
SRR12540061a,b	Unknown	2020
SRR12540095	Unknown	2020
SRR12561453	Unknown	2020
SRR12571015	Unknown	2020
SRR12571026	Unknown	2020
SRR12571027	Unknown	2020
SRR12571032	Unknown	2020
SRR12572825	Unknown	2020
SRR12572834	Unknown	2020
SRR12572844	Unknown	2020
SRR12572867	Unknown	2020
SRR12572869	Unknown	2020
SRR12572870	Unknown	2020
SRR12572871	Unknown	2020
SRR12572872	Unknown	2020
SRR12572874	Unknown	2020
SRR12572875	Unknown	2020
SRR12572876	Unknown	2020
SRR12572877	Unknown	2020
SRR12572885	Unknown	2020
SRR12572888	Unknown	2020
SRR12573800a	Unknown	2020
SRR12573801	Unknown	2020
SRR12573802	Unknown	2020
SRR12574569	Unknown	2020
SRR12581805	Unknown	2020
SRR12581830	Unknown	2020
SRR12581891	Unknown	2020
SRR12581892	Unknown	2020
SRR12581893	Unknown	2020
SRR12581894	Unknown	2020
SRR12581897	Unknown	2020
SRR12582162	Unknown	2020
SRR12582163	Unknown	2020
SRR12582164	Unknown	2020
SRR12582166	Unknown	2020
SRR12582169	Unknown	2020
SRR12582170	Unknown	2020
SRR12582171	Unknown	2020
SRR12582172	Unknown	2020
SRR12582173	Unknown	2020
SRR12582174	Unknown	2020
SRR12582175	Unknown	2020
SRR12582186	Unknown	2020
SRR12582190	Unknown	2020
SRR12601197	Unknown	2020
SRR12601198	Unknown	2020
SRR12601199	Unknown	2020
SRR12601200	Unknown	2020
SRR12601201	Unknown	2020
SRR12601202	Unknown	2020
SRR12601203	Unknown	2020
SRR12601204	Unknown	2020
SRR12601205	Unknown	2020
SRR12601206	Unknown	2020
SRR12601207	Unknown	2020
SRR12601208	Unknown	2020
SRR12605075	Unknown	2020
SRR12606306	Unknown	2020
SRR12607386	Unknown	2020
SRR12608393	Unknown	2020
SRR12614063	Unknown	2020
SRR12614065	Unknown	2020
SRR12623506	Unknown	2019
SRR12623541	Unknown	2020
SRR12623545a	Unknown	2020
SRR12623573a	Unknown	2020
SRR12623618a	Unknown	2020
SRR12623621a	Unknown	2020
SRR12623655a	Unknown	2020
SRR12623662	Unknown	2020
SRR12623832	Unknown	2020
SRR12634121	Unknown	2020
SRR12638407	Unknown	2020
SRR12638408	Unknown	2020
SRR12638409	Unknown	2020
SRR12638410	Unknown	2020
SRR12638411	Unknown	2020
SRR12638412	Unknown	2020
SRR12638413	Unknown	2020
SRR12638414	Unknown	2020
SRR12638415	Unknown	2020
SRR12638416	Unknown	2020
SRR12638417	Unknown	2020
SRR12638418	Unknown	2020
SRR12638419	Unknown	2020
SRR12638420	Unknown	2020
SRR12638421	Unknown	2020
SRR12638422	Unknown	2020
SRR12638423	Unknown	2020
SRR12638424	Unknown	2020
SRR12638425	Unknown	2020
SRR12638426	Unknown	2020
SRR12638427	Unknown	2020
SRR12638428	Unknown	2020
SRR12638429	Unknown	2020
SRR12638430	Unknown	2020
SRR12638431	Unknown	2020
SRR12638432	Unknown	2020
SRR12638433	Unknown	2020
SRR12638434	Unknown	2020
SRR12638435	Unknown	2020
SRR12638436	Unknown	2020
SRR12638437	Unknown	2020
SRR12638438	Unknown	2020
SRR12638439	Unknown	2020
SRR12638548	Unknown	2020
SRR12643150	Unknown	2020
SRR12651311	Unknown	2020
SRR12654073	Unknown	2020
SRR12654076	Unknown	2020
SRR12654079	Unknown	2020
SRR12654094	Unknown	2020
SRR12654106	Unknown	2020
SRR12654130	Unknown	2020
SRR12654134	Unknown	2020
SRR12654144	Unknown	2020
SRR12654304	Unknown	2020
SRR12655810	Unknown	2020
SRR12655818	Unknown	2020
SRR12655874	Unknown	2020
SRR12656546	Unknown	2020
SRR12659713	Unknown	2020
SRR12659714	Unknown	2020
SRR12659717	Unknown	2020
SRR12659718	Unknown	2020
SRR12659719	Unknown	2020
SRR12659720	Unknown	2020
SRR12659721	Unknown	2020
SRR12659722	Unknown	2020
SRR12659723	Unknown	2020
SRR12659724	Unknown	2020
SRR12659725	Unknown	2020
SRR12659726	Unknown	2020
SRR12659727	Unknown	2020
SRR12659804	Unknown	2020
SRR12659805	Unknown	2020
SRR12659806	Unknown	2020
SRR12659807	Unknown	2020
SRR12664187	Unknown	2020
SRR12664189	Unknown	2020
SRR12671043	Unknown	2020
SRR12671048	Unknown	2020
SRR12671049	Unknown	2020
SRR12671053	Unknown	2020
SRR12671054	Unknown	2020
SRR12671057	Unknown	2020
SRR12671058	Unknown	2020
SRR12671059	Unknown	2020
SRR12671060	Unknown	2020
SRR12681664	Unknown	2020
SRR12681665	Unknown	2020
SRR12681666	Unknown	2020
SRR12681667	Unknown	2020
SRR12681669	Unknown	2020
SRR12682520	Unknown	2020
SRR12684510	Unknown	2020
SRR12687524a,b	Unknown	2020
SRR12687525a,b	Unknown	2020
SRR12687526a,b	Unknown	2020
SRR12687529	Unknown	2020
SRR12687531a,b	Unknown	2020
SRR12687532	Unknown	2020
SRR12687534a,b	Unknown	2020
SRR12687535a,b	Unknown	2020
SRR12687536a,b	Unknown	2020
SRR12687537a,b	Unknown	2020
SRR12687538a,b	Unknown	2020
SRR12687539a,b	Unknown	2020
SRR12687540	Unknown	2020
SRR12687541	Unknown	2020
SRR12687542a,b	Unknown	2020
SRR12687543	Unknown	2020
SRR12687545a,b	Unknown	2020
SRR12687546a,b	Unknown	2020
SRR12687547a,b	Unknown	2020
SRR12687548a,b	Unknown	2020
SRR12687549	Unknown	2020
SRR12687550	Unknown	2020
SRR12687551	Unknown	2020
SRR12687553a,b	Unknown	2020
SRR12687554a,b	Unknown	2020
SRR12687555a,b	Unknown	2020
SRR12687558a,b	Unknown	2020
SRR12687559a,b	Unknown	2020
SRR12687560a,b	Unknown	2020
SRR12687561a,b	Unknown	2020
SRR12687568a,b	Unknown	2020
SRR12687569a,b	Unknown	2020
SRR12687570a,b	Unknown	2020
SRR12687571a,b	Unknown	2020
SRR12687572a,b	Unknown	2020
SRR12687573a,b	Unknown	2020
SRR12687574a,b	Unknown	2020
SRR12687575a,b	Unknown	2020
SRR12687581a,b	Unknown	2020
SRR12687582a,b	Unknown	2020
SRR12687583a,b	Unknown	2020
SRR12687584a,b	Unknown	2020
SRR12687585a,b	Unknown	2020
SRR12687586a,b	Unknown	2020
SRR12687590	Unknown	2020
SRR12687594a,b	Unknown	2020
SRR12687595a,b	Unknown	2020
SRR12687596a,b	Unknown	2020
SRR12687597a,b	Unknown	2020
SRR12687603	Unknown	2020
SRR12689916	Unknown	2020
SRR12691796	Unknown	2020
SRR12693312	Unknown	2020
SRR12693313	Unknown	2020
SRR12693318	Unknown	2020
SRR12693324	Unknown	2020
SRR12693327	Unknown	2020
SRR12693330	Unknown	2020
SRR12693331	Unknown	2020
SRR12693332	Unknown	2020
SRR12693333	Unknown	2020
SRR12693334	Unknown	2020
SRR12693335	Unknown	2020
SRR12693337a	Unknown	2020
SRR12693342	Unknown	2020
SRR12693345	Unknown	2020
SRR12693347	Unknown	2020
SRR12693350	Unknown	2020
SRR12693359	Unknown	2020
SRR12693361	Unknown	2020
SRR12693362	Unknown	2020
SRR12693367	Unknown	2020
SRR12693368	Unknown	2020
SRR12693371	Unknown	2020
SRR12693375	Unknown	2020
SRR12693378	Unknown	2020
SRR12693525	Unknown	2020
SRR12693538	Unknown	2020
SRR12693541	Unknown	2020
SRR12693542	Unknown	2020
SRR12693543a	Unknown	2020
SRR12693546	Unknown	2020
SRR12693548	Unknown	2020
SRR12693549	Unknown	2020
SRR12693550	Unknown	2020
SRR12693552	Unknown	2020
SRR12693553	Unknown	2020
SRR12693663	Unknown	2020
SRR12693665	Unknown	2020
SRR12694437	Unknown	2020
SRR12694989	Unknown	2020
SRR12694990	Unknown	2020
SRR12694991	Unknown	2020
SRR12694992a	Unknown	2020
SRR12694993	Unknown	2020
SRR12694994	Unknown	2020
SRR12694995	Unknown	2020
SRR12694996	Unknown	2020
SRR12694997	Unknown	2020
SRR12694998	Unknown	2020
SRR12694999	Unknown	2020
SRR12695000	Unknown	2020
SRR12695002	Unknown	2020
SRR12695003a	Unknown	2020
SRR12695005a	Unknown	2020
SRR12695006	Unknown	2020
SRR12695007	Unknown	2020
SRR12695008a	Unknown	2020
SRR12695009	Unknown	2020
SRR12695010	Unknown	2020
SRR12695057	Unknown	2020
SRR12696726	Unknown	2020
SRR12697312a	Unknown	2020
SRR12697313a	Unknown	2020
SRR12697314	Unknown	2020
SRR12697315	Unknown	2020
SRR12697316	Unknown	2020
SRR12697318a	Unknown	2020
SRR12697320a	Unknown	2020
SRR12697321a	Unknown	2020
SRR12707054	Unknown	2020
SRR12707057	Unknown	2020
SRR12707089	Unknown	2020
SRR12710795a	2018	2020
SRR12711660	Unknown	2020
SRR12711674	Unknown	2020
SRR12711676	Unknown	2020
SRR12711677	Unknown	2020
SRR12711678	Unknown	2020
SRR12711679	Unknown	2020
SRR12711681	Unknown	2020
SRR12711682	Unknown	2020
SRR12711683	Unknown	2020
SRR12711685	Unknown	2020
SRR12711686	Unknown	2020
SRR12711688	Unknown	2020
SRR12711689	Unknown	2020
SRR12711691	Unknown	2020
SRR12711695	Unknown	2020
SRR12711698	Unknown	2020
SRR12711702	Unknown	2020
SRR12711706	Unknown	2020
SRR12711707	Unknown	2020
SRR12711708	Unknown	2020
SRR12711709	Unknown	2020
SRR12711710	Unknown	2020
SRR12716277	2019	2020
SRR12716282	2019	2020
SRR12716283	2019	2020
SRR12716284	2019	2020
SRR12716285	2019	2020
SRR12728695	Unknown	2020
SRR12728696	Unknown	2020
SRR12728697	Unknown	2020
SRR12728698	Unknown	2020
SRR12728699	Unknown	2020
SRR12728700	Unknown	2020
SRR12728701	Unknown	2020
SRR12728708	Unknown	2020
SRR12728710	Unknown	2020
SRR12728711	Unknown	2020
SRR12728712	Unknown	2020
SRR12728713	Unknown	2020
SRR12728714	Unknown	2020
SRR12728715	Unknown	2020
SRR12728716	Unknown	2020
SRR12728717	Unknown	2020
SRR12728718	Unknown	2020
SRR12728719	Unknown	2020
SRR12728720	Unknown	2020
SRR12728721	Unknown	2020
SRR12728723	Unknown	2020
SRR12728724	Unknown	2020
SRR12728725	Unknown	2020
SRR12728726	Unknown	2020
SRR12728727	Unknown	2020
SRR12728728	Unknown	2020
SRR12728741	Unknown	2020
SRR12728742	Unknown	2020
SRR12728743	Unknown	2020
SRR12728744	Unknown	2020
SRR12728745	Unknown	2020
SRR12728746	Unknown	2020
SRR12728747	Unknown	2020
SRR12728748	Unknown	2020
SRR12728749	Unknown	2020
SRR12728750	Unknown	2020
SRR12728751	Unknown	2020
SRR12728752	Unknown	2020
SRR12728753	Unknown	2020
SRR12728754	Unknown	2020
SRR12728755	Unknown	2020
SRR12728756	Unknown	2020
SRR12728757	Unknown	2020
SRR12728758	Unknown	2020
SRR12728759	Unknown	2020
SRR12728760	Unknown	2020
SRR12728761	Unknown	2020
SRR12728762	Unknown	2020
SRR12728763	Unknown	2020
SRR12728764	Unknown	2020
SRR12728765	Unknown	2020
SRR12728772	Unknown	2020
SRR12728773	Unknown	2020
SRR12728774	Unknown	2020
SRR12728775	Unknown	2020
SRR12728776	Unknown	2020
SRR12728779	Unknown	2020
SRR12728780	Unknown	2020
SRR12728781	Unknown	2020
SRR12728783	Unknown	2020
SRR12728785	Unknown	2020
SRR12729686	Unknown	2020
SRR12729695	Unknown	2020
SRR12729699	Unknown	2020
SRR12729702	Unknown	2020
SRR12730232	Unknown	2020
SRR12730237	Unknown	2020
SRR12730264	Unknown	2020
SRR12730281	Unknown	2020
SRR12730336	Unknown	2020
SRR12730420	Unknown	2020
SRR12730422	Unknown	2020
SRR12730423	Unknown	2020
SRR12730425	Unknown	2020
SRR12731282	Unknown	2020
SRR12731284	Unknown	2020
SRR12731285	Unknown	2020
SRR12731290	Unknown	2020
SRR12731294	Unknown	2020
SRR12731299	Unknown	2020
SRR12731301	Unknown	2020
SRR12731308	Unknown	2020
SRR12731309	Unknown	2020
SRR12731313	Unknown	2020
SRR12731314	Unknown	2020
SRR12731322	Unknown	2020
SRR12731324	Unknown	2020
SRR12731327	Unknown	2020
SRR12731329	Unknown	2020
SRR12733060	Unknown	2020
SRR12733063	Unknown	2020
SRR12734181	Unknown	2020
SRR12744565	Unknown	2020
SRR12744566	Unknown	2020
SRR12744568	Unknown	2020
SRR12744569	Unknown	2020
SRR12744572	Unknown	2020
SRR12748046	Unknown	2020
SRR12748047	Unknown	2020
SRR12748048	Unknown	2020
SRR12748049	Unknown	2020
SRR12748050	Unknown	2020
SRR12748051	Unknown	2020
SRR12748052	Unknown	2020
SRR12748053	Unknown	2020
SRR12748054	Unknown	2020
SRR12748055	Unknown	2020
SRR12748056	Unknown	2020
SRR12748057	Unknown	2020
SRR12748059	Unknown	2020
SRR12748060	Unknown	2020
SRR12748061	Unknown	2020
SRR12748062	Unknown	2020
SRR12748063	Unknown	2020
SRR12748064	Unknown	2020
SRR12748066	Unknown	2020
SRR12748067	Unknown	2020
SRR12748474a	Unknown	2020
SRR12748476	Unknown	2020
SRR12748477a	Unknown	2020
SRR12748478	Unknown	2020
SRR12748480a	Unknown	2020
SRR12748487	Unknown	2020
SRR12748488	Unknown	2020
SRR12748489a	Unknown	2020
SRR12748492a	Unknown	2020
SRR12748497a	Unknown	2020
SRR12748498a	Unknown	2020
SRR12748499	Unknown	2020
SRR12748502	Unknown	2020
SRR12748503a	Unknown	2020
SRR12748506a	Unknown	2020
SRR12748517	Unknown	2020
SRR12748518	Unknown	2020
SRR12748519	Unknown	2020
SRR12748522a	Unknown	2020
SRR12748523	Unknown	2020
SRR12748525	Unknown	2020
SRR12748984	Unknown	2020
SRR12748986	Unknown	2020
SRR12748989	Unknown	2020
SRR12748996	Unknown	2020
SRR12748997	Unknown	2020
SRR12749001	Unknown	2020
SRR12749024	Unknown	2020
SRR12749034	Unknown	2020
SRR12749039	Unknown	2020
SRR12749040	Unknown	2020
SRR12749044	Unknown	2020
SRR12749051	Unknown	2020
SRR12749057	Unknown	2020
SRR12749096	Unknown	2020
SRR12749103	Unknown	2020
SRR12749112	Unknown	2020
SRR12749115	Unknown	2020
SRR12749116	Unknown	2020
SRR12749118	Unknown	2020
SRR12749138	Unknown	2020
SRR12755769	Unknown	2020
SRR12755770	Unknown	2020
SRR12755771	Unknown	2020
SRR12755777	Unknown	2020
SRR12759200	Unknown	2020
SRR12762937	Unknown	2020
SRR12762958	Unknown	2020
SRR12762959	Unknown	2020
SRR12762960	Unknown	2020
SRR12762966	Unknown	2020
SRR12764147	2019	2020
SRR12764148	2019	2020
SRR12764149	2019	2020
SRR12764151	2019	2020
SRR12764153	2019	2020
SRR12764154	2019	2020
SRR12764156	2019	2020
SRR12764157	2019	2020
SRR12764158	2019	2020
SRR12764159	2019	2020
SRR12764160	2019	2020
SRR12764161	2019	2020
SRR12764162	2019	2020
SRR12764164	2019	2020
SRR12764165	2019	2020
SRR12764169	2019	2020
SRR12764170	2019	2020
SRR12764172	2019	2020
SRR12764176	2019	2020
SRR12764178	2019	2020
SRR12764179	2019	2020
SRR12764180	2019	2020
SRR12764181	2019	2020
SRR12764182	2019	2020
SRR12764183	2019	2020
SRR12764184	2019	2020
SRR12764185	2019	2020
SRR12764186	2019	2020
SRR12764187	2019	2020
SRR12764654	Unknown	2020
SRR12764665	Unknown	2020
SRR12764666	Unknown	2020
SRR12764667	Unknown	2020
SRR12765277	Unknown	2020
SRR12765340	Unknown	2020
SRR12766232	Unknown	2020
SRR12772125	Unknown	2020
SRR12778250	2019	2020
SRR12778252	2019	2020
SRR12778253	2019	2020
SRR12779684	Unknown	2020
SRR12779696	Unknown	2020
SRR12779699	Unknown	2020
SRR12779737	Unknown	2020
SRR12779739	Unknown	2020
SRR12779743	Unknown	2020
SRR12780673	Unknown	2020
SRR12780674	Unknown	2020
SRR12780675	Unknown	2020
SRR12780676	Unknown	2020
SRR12780678	Unknown	2020
SRR12781137	Unknown	2020
SRR12781139	Unknown	2020
SRR12781140	Unknown	2020
SRR12781142	Unknown	2020
SRR12781143	Unknown	2020
SRR12781145	Unknown	2020
SRR12781146	Unknown	2020
SRR12781147	Unknown	2020
SRR12781148	Unknown	2020
SRR12781150	Unknown	2020
SRR12781151	Unknown	2020
SRR12781152	Unknown	2020
SRR12781154	Unknown	2020
SRR12781155	Unknown	2020
SRR12781156	Unknown	2020
SRR12781157	Unknown	2020
SRR12781158	Unknown	2020
SRR12781159	Unknown	2020
SRR12781160	Unknown	2020
SRR12781162	Unknown	2020
SRR12781163	Unknown	2020
SRR12781164	Unknown	2020
SRR12781165	Unknown	2020
SRR12781166	Unknown	2020
SRR12781169	Unknown	2020
SRR12781999	Unknown	2020
SRR12782001	Unknown	2020
SRR12782006	Unknown	2020
SRR12786082	Unknown	2020
SRR12786083	Unknown	2020
SRR12786094a	Unknown	2020
SRR12786437	Unknown	2020
SRR12786441	Unknown	2020
SRR12786448	Unknown	2020
SRR12786452	Unknown	2020
SRR12786700	Unknown	2020
SRR12786722	Unknown	2020
SRR12786740	Unknown	2020
SRR12786752	Unknown	2020
SRR12786757	Unknown	2020
SRR12786768	Unknown	2020
SRR12786769	Unknown	2020
SRR12786770	Unknown	2020
SRR12786787	Unknown	2020
SRR12786820	Unknown	2020
SRR12786822	Unknown	2020
SRR12789520	Unknown	2020
SRR12790188	Unknown	2020
SRR12790189	Unknown	2020
SRR12790190	Unknown	2020
SRR12790191	Unknown	2020
SRR12790192	Unknown	2020
SRR12790194	Unknown	2020
SRR12790195	Unknown	2020
SRR12790196	Unknown	2020
SRR12790199	Unknown	2020
SRR12790200	Unknown	2020
SRR12790201	Unknown	2020
SRR12790202	Unknown	2020
SRR12790203	Unknown	2020
SRR12790205	Unknown	2020
SRR12790207	Unknown	2020
SRR12790209	Unknown	2020
SRR12795130	Unknown	2020
SRR12795478	Unknown	2020
SRR12795586	Unknown	2020
SRR12800236	Unknown	2020
SRR12800239	Unknown	2020
SRR12802886a	Unknown	2020
SRR12802887a	Unknown	2020
SRR12802890a	Unknown	2020
SRR12802891a	Unknown	2020
SRR12817776	Unknown	2020
SRR12817782	Unknown	2020
SRR12819384	Unknown	2020
SRR12819392	Unknown	2020
SRR12820632	Unknown	2020
SRR12820634	Unknown	2020
SRR12820635	Unknown	2020
SRR12820636	Unknown	2020
SRR12820637	Unknown	2020
SRR12821653	Unknown	2020
SRR12821654	Unknown	2020
SRR12821655	Unknown	2020
SRR12824577	Unknown	2020
SRR12826393	Unknown	2020
SRR12826915	Unknown	2020
SRR12826919	Unknown	2020
SRR12826933	Unknown	2020
SRR12826990	Unknown	2020
SRR12826991	Unknown	2020
SRR12827001	Unknown	2020
SRR12827024	Unknown	2020
SRR12827026	Unknown	2020
SRR12827055	Unknown	2020
SRR12827058	Unknown	2020
[truncated: 3,202 more rows]

## Sheet: Table S2
Supplementary Table 2. Genome coverage of 286 samples with more than 1,000 SARS-CoV-2 reads (not associated with SARS-CoV-2 studies)
The accession number	Genome coverage (>=5x)
SRR13338895a	0
SRR13339038a	0
SRR13441704a	0
SRR13441708a	0
SRR13338942a	0.00334739
SRR14310604a	0.00388297
SRR13338941a	0.00589141
SRR13077477a	0.007699
SRR13963693a	0.00789985
SRR13884918a	0.0282855
SRR13808132a	0.0291223
SRR13339037a	0.0331392
SRR13339011a	0.0355493
SRR13338912a	0.0371895
SRR13610833a	0.0409721
SRR14310594a	0.041039
SRR13884125a	0.041675
SRR13338916a	0.0472317
SRR13963697a	0.0490393
SRR13339026a	0.0499431
SRR14780115	0.0508134
SRR14369822	0.0514494
SRR13884124	0.0528219
SRR13713058	0.0547633
SRR13780221	0.0578095
SRR13339045	0.0614246
SRR13610834	0.0643704
SRR13884126	0.0670483
SRR14237685	0.069927
SRR13338986	0.0707973
SRR13713059	0.0715338
SRR13884913	0.0773917
SRR13808086	0.0784294
SRR13338894	0.0837183
SRR14826263	0.0856263
SRR13784207	0.0858941
SRR13338939	0.092455
SRR13713061	0.100823
SRR14779783	0.102999
SRR13444077	0.111736
SRR13884115	0.113912
SRR14555483	0.116958
SRR13687094	0.119234
SRR13927910	0.120473
SRR13338899	0.123954
SRR13339012	0.124389
SRR13444076	0.129209
SRR13687119	0.130381
SRR14369819	0.132222
SRR13338906	0.145076
SRR14781833	0.153913
SRR13784215	0.165328
SRR13338973	0.165662
SRR13338983	0.173763
SRR13338920	0.185211
SRR14780356	0.185312
SRR14141152	0.189663
SRR11093270	0.192676
SRR12573800	0.200977
SRR13339042	0.202383
SRR14555484	0.20312
SRR12693543	0.205932
SRR12710795	0.208141
SRR13339019	0.217279
SRR13687120	0.219355
SRR13338881	0.220761
SRR14369820	0.224007
ERR5214432	0.235523
SRR13687115	0.241414
SRR13339013	0.253364
SRR14421685	0.256979
SRR13338925	0.258988
SRR14141148	0.263205
SRR14555722	0.263406
SRR14555482	0.26354
SRR12697318	0.267724
SRR11606885	0.270168
SRR14780373	0.276629
SRR14369818	0.277398
ERR5043358	0.281482
SRR12748480	0.287708
ERR5043355	0.294671
SRR13338897	0.295608
ERR5043356	0.298989
SRR12695008	0.305048
SRR12697313	0.306387
SRR13784217	0.307558
SRR12697321	0.308596
SRR13927907	0.315626
SRR12695005	0.318069
SRR13784212	0.318705
ERR5043359	0.319743
SRR13927902	0.320948
SRR12786094	0.325701
SRR12697320	0.329551
SRR12478492	0.331091
ERR5043357	0.338823
SRR13338929	0.340731
SRR12695003	0.34515
SRR13338976	0.345786
SRR13339044	0.347225
SRR13687116	0.352849
SRR13927901	0.360615
SRR13338882	0.36259
SRR13200716	0.367544
SRR13380749	0.372699
SRR13785588	0.377385
SRR13338954	0.385117
SRR13945143	0.38582
SRR13338951	0.394624
SRR13338915	0.397269
SRR13380752	0.400616
SRR13320485	0.408281
SRR13380753	0.408382
SRR13687114	0.411595
SRR13784216	0.417788
SRR12693337	0.431445
SRR12748506	0.435864
SRR12694992	0.441722
SRR13900268	0.442324
SRR13339061	0.442994
SRR13202169	0.443663
SRR13927909	0.448684
SRR13338892	0.452467
SRR13927924	0.452467
SRR11093265	0.461237
SRR13900269	0.462844
SRR14297061	0.464149
SRR13338990	0.466359
SRR14839120	0.466894
SRR13339009	0.471681
SRR13338972	0.474627
SRR13338891	0.478911
SRR13900272	0.480853
SRR13339018	0.482058
SRR13784218	0.483531
SRR14421597	0.485171
ERR5043360	0.490996
SRR12697312	0.495113
SRR1195027b	0.505222
SRR1195790b	0.513021
SRR1195542b	0.514226
SRR1030058b	0.514461
SRR13338907	0.514528
SRR13338933	0.515699
SRR1195531b	0.517306
SRR12478494	0.519248
SRR1195532b	0.51985
SRR1195756b	0.525507
SRR1195588b	0.52621
SRR1195364b	0.52862
SRR1195587b	0.529424
SRR1195366b	0.529658
SRR1195365b	0.530026
SRR14309648	0.530763
SRR1195589b	0.530796
SRR1942956b	0.53652
SRR1942957b	0.538729
SRR13784210	0.538763
SRR1195113b	0.539566
SRR1195112b	0.540805
SRR1195111b	0.544755
SRR14421671	0.545859
SRR13785820	0.551885
SRR13784219	0.555065
SRR13338977	0.56042
SRR13338994	0.561726
SRR14421666	0.563467
SRR13338886	0.568789
SRR13339049	0.580404
SRR13784221	0.583785
SRR12748492	0.591384
ERR4585737	0.597074
SRR13338934	0.603033
SRR13900273	0.604137
SRR13338963	0.607016
SRR12802886	0.610497
SRR12802887	0.620406
SRR13338927	0.624121
SRR14421676	0.629209
SRR12802890	0.632858
SRR13338924	0.635268
SRR13338896	0.636875
SRR13338908	0.64762
SRR12802891	0.651938
SRR13339051	0.65562
SRR14092573	0.659637
SRR13338965	0.668106
SRR13785582	0.680994
SRR12478495	0.683236
SRR13338883	0.684408
SRR13339010	0.686215
SRR13339041	0.691404
SRR13338988	0.693145
SRR14421683	0.694048
SRR12748497	0.700375
SRR11093271	0.703388
SRR13338905	0.711354
SRR12748474	0.7144
SRR12748503	0.724208
SRR11093267b	0.738803
SRR12053850	0.743021
SRR13338911	0.754368
SRR12748498	0.766151
SRR12623621	0.769766
SRR13338935	0.772344
SRR11093266b	0.780344
SRR14839119	0.785399
SRR13441705	0.785733
SRR12623573	0.790353
SRR11093269b	0.793466
SRR11093268b	0.797818
SRR12623545	0.800696
SRR13338985	0.809701
SRR12748489	0.812814
SRR13338979	0.820145
SRR12623655	0.82309
SRR12623618	0.824831
SRR13162315	0.830622
SRR13338910	0.833601
SRR13338984	0.841735
SRR13339004	0.843744
SRR13339064	0.847928
SRR13339022	0.848095
SRR12478496	0.857133
SRR14421674	0.858305
SRR13338945	0.858539
SRR12748522	0.865033
SRR13339035	0.866372
SRR13338995	0.869653
SRR13338885	0.876213
SRR13338989	0.882875
SRR13338947	0.888197
SRR13338971	0.89449
SRR12478493	0.895997
SRR14421656	0.901051
SRR12464727	0.90721
SRR13900594	0.90798
SRR12748477	0.909788
SRR13338898	0.911227
SRR12432009b	0.9127
SRR13339058	0.913068
SRR13339000	0.919294
SRR13339003	0.920935
SRR13900601	0.920968
SRR13338959	0.925119
SRR13339056	0.929772
SRR13339031	0.931144
SRR13338964	0.938073
SRR13339006	0.939278
SRR13338923	0.944735
SRR13338955	0.950559
SRR13338987	0.957856
SRR13339020	0.959831
SRR13780218	0.973254
SRR13338950	0.974024
SRR13339007	0.977439
SRR13338944	0.978242
SRR13338919	0.980886
SRR13338928	0.982225
SRR13339040	0.982292
SRR13339054	0.985673
SRR13339017	0.986878
SRR13338918	0.986945
SRR13338961	0.986979
SRR13338913	0.989221
SRR13338938	0.995347
SRR13339014	0.996853
SRR13339055	0.997456
SRR13338978	0.998293
SRR13338917	0.998393
SRR13338982	0.998594
SRR13339053	0.998728
SRR13338936	0.999096
SRR13338967	0.999598
SRR13339065	0.999632
SRR13338949	0.9999
SRR13338980	0.999967
SRR13338992	0.999967
SRR13338997	0.999967
SRR13339063	0.999967
SRR13338884	1
SRR13339015	1
SRR13339052	1
SRR13339062	1
SRR13339066	1
a. The 20 samples with genome coverage proportion less than 5%.
b. The 23 samples with more than 100,000 SARS-CoV-2 reads but genome coverage lower than 95%.

## Sheet: Table S3
Supplementary Table 3. The taxonomy assignment of suspicious SARS-CoV-2 sequences with a high number of mutations
Accession Number	Mutation number	Coverage	Subjectsa	Contigsb	Kraken resultc
SRR1030058	1750	0.5	SARS-CoV	7	SARS coronavirus Tor2 (7)
SRR11093265	166	0.11	Pangolin coronavirus	1	SARS-CoV-2 (1)
SRR11093266	2237	0.64	Pangolin coronavirus	4	SARS-CoV-2 (3)
					SARS coronavirus Tor2 (1)
SRR11093267	2183	0.61	Pangolin coronavirus	8	SARS-CoV-2 (7)
					SARS coronavirus Tor2 (1)
SRR11093268	2553	0.72	Pangolin coronavirus	11	SARS-CoV-2 (8)
					SARS coronavirus Tor2 (1) unclassified (2)
SRR11093269	2897	0.79	Pangolin coronavirus	4	SARS-CoV-2 (3)
					SARS coronavirus Tor2 (1)
SRR11093270	245	0.1	Pangolin coronavirus	2	SARS-CoV-2 (2)
SRR11093271	2087	0.66	Pangolin coronavirus	15	SARS-CoV-2 (10)
					SARS coronavirus Tor2 (4) Homo sapiens (1)
SRR1195027	1730	0.49	SARS-CoV	4	SARS coronavirus Tor2 (4)
SRR1195111	1911	0.53	SARS-CoV	3	SARS coronavirus Tor2 (3)
SRR1195112	1896	0.53	SARS-CoV	12	SARS coronavirus Tor2 (11) Homo sapiens (1)
SRR1195113	1887	0.53	SARS-CoV	1	SARS coronavirus Tor2 (1)
SRR1195364	1845	0.52	SARS-CoV	5	SARS coronavirus Tor2 (5)
SRR1195365	1847	0.52	SARS-CoV	2	SARS coronavirus Tor2 (2)
SRR1195366	1843	0.52	SARS-CoV	6	SARS coronavirus Tor2 (6)
SRR1195531	1788	0.5	SARS-CoV	5	SARS coronavirus Tor2 (5)
SRR1195532	1793	0.51	SARS-CoV	4	SARS coronavirus Tor2 (4)
SRR1195542	1764	0.5	SARS-CoV	2	SARS coronavirus Tor2 (2)
SRR1195587	1842	0.52	SARS-CoV	10	SARS coronavirus Tor2 (10)
SRR1195588	1828	0.51	SARS-CoV	16	SARS coronavirus Tor2 (16)
SRR1195589	1844	0.52	SARS-CoV	7	SARS coronavirus Tor2 (7)
SRR1195756	1825	0.51	SARS-CoV	5	SARS coronavirus Tor2 (5)
SRR1195790	1769	0.5	SARS-CoV	4	SARS coronavirus Tor2 (4)
SRR12053850	1526	0.67	Pangolin coronavirus	7	SARS-CoV-2 (7)
SRR12432009	813	0.91	Bat coronavirus	18	SARS coronavirus Tor2 (16) SARS-CoV-2 (2)
SRR12464727	781	0.91	Bat coronavirus	18	SARS coronavirus Tor2 (14) SARS-CoV-2 (4)
SRR1942956	1874	0.52	SARS	3	SARS coronavirus Tor2 (3)
SRR1942957	1882	0.53	SARS	2	SARS coronavirus Tor2 (2)
a. The subjects of the study (retrieved from the database or relevant publications).
b. The number of contigs with a length greater than 500 base pairs that obtained through de novo assembly.
c. The taxonomy assigned by Kraken 2. The number in the parenthesis represents the number of contigs assigned to the taxon.

## Sheet: Table S4
Supplementary Table 4. Description of the sequencing runs including the suspected progenitor sequences
Accession Number	Descriptiona	Collection dateb	Submission datec
SRR12478493	Profiling the mRNA pattern in B3GALT5 knockout hESCs cultured in basal and 2iLAF media	Unknown	2020-10-06
SRR12478496	Profiling the mRNA pattern in B3GALT5 knockout hESCs cultured in basal and 2iLAF media	Unknown	2020-10-06
SRR13338973	Isolate samples (BAL and UA) Metagenome	Unknown	2021-02-22
SRR14613206	Heterogeneity of meningeal B cells reveals a lymphopoietic niche at the CNS borders	Unknown	2021-06-01
a. Description of the runs retrieved from the database.
b. Collection date of the sample in the sequencing run.
c. Submission date of the sequencing run.

## Sheet: Table S5
Supplementary Table 5. Summary of the sequencing runs submitted before 2020
The accession number	Collection date	Submission date	Reads numbera	Mutation number	Genome length covered by five-fold and more	Study description
ERR1354020	2014	2016	0	-	-	Comparative analysis of avian influenza H5N8 isolated in Europe in 2014
ERR1354021	2014	2015	0	-	-	Comparative analysis of avian influenza H5N8 isolated in Europe in 2015
ERR1810062	Unknown	2017	0	-	-	Influenza sequencing
ERR1810090	Unknown	2017	0	-	-	Influenza sequencing
ERR1856832	Unknown	2017	0	-	-	Influenza_sequencing
ERR1856944	Unknown	2017	0	-	-	Influenza_sequencing
SRR1158441	2003	2012	0	-	-	Influenza Virus Genome Sequencing Project
SRR1158449	2008	2012	0	-	-	Influenza Virus Genome Sequencing Project
SRR1158458	2008	2012	0	-	-	Influenza Virus Genome Sequencing Project
SRR1158459	2005	2012	0	-	-	Influenza Virus Genome Sequencing Project
SRR1158464	2007	2012	0	-	-	Influenza Virus Genome Sequencing Project
SRR1158493	2008	2012	0	-	-	Influenza Virus Genome Sequencing Project
SRR1158504	2007	2012	0	-	-	Influenza Virus Genome Sequencing Project
SRR1158612	2007	2012	0	-	-	Influenza Virus Genome Sequencing Project
SRR1501176	Unknown	2014	0	-	-	Alphacoronavirus Transcriptome or Gene expression
SRR1664403	1997	2014	0	-	-	Viral sample from Influenza A virus (A/H7N2/PA/Chicken/3779-2/97)
SRR1910902	2014	2015	0	-	-	MERS, HKU3, HKU5 Raw sequence reads
SRR1914296	2014	2015	0	-	-	MERS, HKU3, HKU6 Raw sequence reads
SRR3036850	2013	2015	0	-	-	Influenza A virus Genome sequencing
SRR3036852	2013	2015	0	-	-	Influenza A virus Genome sequencing
SRR3036854	2013	2015	0	-	-	Influenza A virus Genome sequencing
SRR3036856	2013	2015	0	-	-	Influenza A virus Genome sequencing
SRR3036860	2013	2015	0	-	-	Influenza A virus Genome sequencing
SRR3036864	2013	2015	0	-	-	Influenza A virus Genome sequencing
SRR3036910	2013	2015	0	-	-	Influenza A virus Genome sequencing
SRR3036911	2013	2015	0	-	-	Influenza A virus Genome sequencing
SRR3098078	2013	2016	0	-	-	Influenza A virus Raw sequence reads
SRR3098101	2013	2016	0	-	-	Influenza A virus Raw sequence reads
SRR3098133	2013	2016	0	-	-	Influenza A virus Raw sequence reads
SRR3098134	2013	2016	0	-	-	Influenza A virus Raw sequence reads
SRR3098139	2013	2016	0	-	-	Influenza A virus Raw sequence reads
SRR3098141	2013	2016	0	-	-	Influenza A virus Raw sequence reads
SRR5215268	2006	2017	0	-	-	Longitudinal deep sequencing of human influenza A (H3N2) from immunocompromised patients
SRR5215269	2006	2017	0	-	-	Longitudinal deep sequencing of human influenza A (H3N3) from immunocompromised patients
SRR5215270	2006	2017	0	-	-	Longitudinal deep sequencing of human influenza A (H3N4) from immunocompromised patients
SRR5215271	2006	2017	0	-	-	Longitudinal deep sequencing of human influenza A (H3N5) from immunocompromised patients
SRR5215288	2007	2017	0	-	-	Longitudinal deep sequencing of human influenza A (H3N6) from immunocompromised patients
SRR5215289	2007	2017	0	-	-	Longitudinal deep sequencing of human influenza A (H3N7) from immunocompromised patients
SRR5215290	2007	2017	0	-	-	Longitudinal deep sequencing of human influenza A (H3N8) from immunocompromised patients
SRR5215291	2007	2017	0	-	-	Longitudinal deep sequencing of human influenza A (H3N2) from immunocompromised patients
SRR7886886	2013	2017	0	-	-	Influenza Virus Genome Sequencing Project
SRR7886973	2015	2017	0	-	-	Influenza Virus Genome Sequencing Project
SRR7887208	2015	2017	0	-	-	Influenza Virus Genome Sequencing Project
SRR7887218	2015	2017	0	-	-	Influenza Virus Genome Sequencing Project
SRR8142987	Unknown	2018	0	-	-	Genome sequencing and assembly of diverse viral genomes
SRR9213353	2014	2019	0	-	-	H5N1 within-host diversity in humans and poultry in Cambodia
SRR9678354	2016	2019	0	-	-	Molecular Characterization of pH1N1 in Qatar
SRR13428224	Unknown	2019	4	-	-	High-throughput profiling of base editor activity
SRR13428230	Unknown	2019	4	-	-	High-throughput profiling of base editor activity
SRR12623506	Unknown	2019	76	-	-	HMGB1 is required for virulence gene expression via configuration of genome architecture in Plasmodium falciparum
DRR249381	2014	2016	175	0	21	Metagenomic analyses of the RNA viral communities in a diatom colony
DRR249384	2014	2016	298	0	9	Metagenomic analyses of the RNA viral communities in a diatom colony
SRR1030058b	Unknown	2013	1224275	1750	15369	RNA-Seq based characterization of long non-coding RNA involved in respiratory viruses pathogenesis
SRR1195027b	Unknown	2014	14325926	1730	15093	Transcriptomic analysis of the Novel Middle East Respiratory Syndrome Coronavirus (MERS-CoV)
SRR1195756b	Unknown	2014	19983997	1825	15699	Transcriptomic analysis of the Novel Middle East Respiratory Syndrome Coronavirus (MERS-CoV)
SRR1195588b	Unknown	2014	20133480	1828	15720	Transcriptomic analysis of the Novel Middle East Respiratory Syndrome Coronavirus (MERS-CoV)
SRR1195587b	Unknown	2014	20325370	1842	15816	Transcriptomic analysis of the Novel Middle East Respiratory Syndrome Coronavirus (MERS-CoV)
SRR1195589b	Unknown	2014	21014487	1844	15857	Transcriptomic analysis of the Novel Middle East Respiratory Syndrome Coronavirus (MERS-CoV)
SRR1942957b	Unknown	2015	21651538	1882	16094	Transcriptomic analysis of the Novel Middle East Respiratory Syndrome Coronavirus (MERS-CoV)
SRR1942956b	Unknown	2015	23351585	1874	16028	Transcriptomic analysis of the Novel Middle East Respiratory Syndrome Coronavirus (MERS-CoV)
SRR1195365b	Unknown	2014	24964589	1847	15834	Transcriptomic analysis of the Novel Middle East Respiratory Syndrome Coronavirus (MERS-CoV)
SRR1195364b	Unknown	2014	25236796	1845	15792	Transcriptomic analysis of the Novel Middle East Respiratory Syndrome Coronavirus (MERS-CoV)
SRR1195366b	Unknown	2014	26109453	1843	15823	Transcriptomic analysis of the Novel Middle East Respiratory Syndrome Coronavirus (MERS-CoV)
SRR1195790b	Unknown	2014	29290154	1769	15326	Transcriptomic analysis of the Novel Middle East Respiratory Syndrome Coronavirus (MERS-CoV)
SRR1195532b	Unknown	2014	38013261	1793	15530	Transcriptomic analysis of the Novel Middle East Respiratory Syndrome Coronavirus (MERS-CoV)
SRR1195531b	Unknown	2014	38430945	1788	15454	Transcriptomic analysis of the Novel Middle East Respiratory Syndrome Coronavirus (MERS-CoV)
SRR1195542b	Unknown	2014	39708427	1764	15362	Transcriptomic analysis of the Novel Middle East Respiratory Syndrome Coronavirus (MERS-CoV)
SRR1195112b	Unknown	2014	44867538	1896	16156	Transcriptomic analysis of the Novel Middle East Respiratory Syndrome Coronavirus (MERS-CoV)
SRR1195111b	Unknown	2014	45341346	1911	16274	Transcriptomic analysis of the Novel Middle East Respiratory Syndrome Coronavirus (MERS-CoV)
SRR1195113b	Unknown	2014	46932358	1887	16119	Transcriptomic analysis of the Novel Middle East Respiratory Syndrome Coronavirus (MERS-CoV)
a.Numer of reads that could be mapped to the reference genome of SARS-CoV-2 (NC_045512.2) using BWA mem.
b.Sequencing runs included in Table S3, which had more than 165 mutations relative to the reference genome of SARS-CoV-2 (NC_045512.2 ).
